# Supplementary material for: IgM-mediated protection drives early B-cell activation and mucosal containment of Vibrio anguillarum in Atlantic cod (Gadus morhua)
Source: Front Immunol. 2026 Mar 6;17:1771403. doi: 10.3389/fimmu.2026.1771403 (PMC13002412; doi:10.3389/fimmu.2026.1771403)
Supplement: Supplementary file 1 [file Table1.xlsx]

## Sheet: Gene names
Associated figure	Marker gene groups or module	Name in gadMor3	Gene symbol - from gene or protein name	Gene symbol used to avoid duplicates	Gene name
Supplementary Figure 2	B cell identity genes	pax5	pax5	pax5	Paired box protein Pax-5
		ebf1	ebf1	ebf1	Early B-Cell Factor 1
		cd79a	cd79a	cd79a	B-cell antigen receptor complex-associated protein alpha chain
		cd79b	cd79b	cd79b	B-cell antigen receptor complex-associated protein beta chain
		LOC115554304	cd22	cd22.18	B-cell receptor CD22
		LOC115559871	blnk	blnk	B-cell linker protein
		LOC115538892	bank1	bank1	B-cell scaffold protein with ankyrin repeats
	Erthrocyte marker genes	LOC115530616	hba	hba	Hemoglobin subunit alpha
		LOC115560881	hba	hba.1	Hemoglobin subunit alpha
		LOC115530778	hbb	hbb.2	Hemoglobin subunit beta
		LOC115560866	hbb	hbb.3	Hemoglobin subunit beta
		LOC115536855	slc4a1	slc4a1.1	Band 3 anion transport protein
		rhag	rhag	rhag	Rh Associated Glycoprotein
		LOC115545484	epb41	epb41.1	ProteinErythrocyte Membrane Protein Band 4.1 4.1
		LOC115548881	tal1	tal1	T-cell acute lymphocytic leukemia protein 1
		prdx2	prdx2	prdx2	Peroxiredoxin-2
	Thrombocyte marker genes	gp1ba	gp1ba	gp1ba	Platelet glycoprotein Ib alpha chain
		itga2b	itga2b	itga2b	Integrin alpha-IIb
		LOC115559050	itgb3	itgb3.1	Integrin beta-3
		mpl	mpl	mpl	Thrombopoietin receptor
		LOC115534170	thbs1	thbs1	Thrombospondin-1
		tln1	tln1	tln1	Talin-1
		LOC115555582	tpm1	tpm1	Tropomyosin alpha-1 chain
		myh11	myh11	myh11	Myosin-11
Figure 3	B cell identity markers	pax5	pax5	pax5	Paired box protein Pax-5
		bcl11a	bcl11a	bcl11a	BCL11 transcription factor A
		LOC115554304	cd22	cd22.18	B-cell receptor CD22
		cd79a	cd79a	cd79a	B-cell antigen receptor complex-associated protein alpha chain
		cd79b	cd79b	cd79b	B-cell antigen receptor complex-associated protein beta chain
		cxcr4	cxcr4	cxcr4	C-X-C chemokine receptor type 4
		btg1	btg1	btg1	Protein BTG1
		LOC115534018	ctsb	ctsb	Cathepsin B
		LOC115542985	lbp	lbp	Lipopolysaccharide-binding protein
		LOC115549211	prdx1	prdx1	Peroxiredoxin-1
		LOC115535739	grn	grn.2	Progranulin														Epithelin-1)	Granulin A); Granulin-5	Granulin C); Granulin-6	Granulin D); Granulin-7	Granulin E)]
		LOC115537185	tlr13	tlr13.6	Toll-like receptor 13
	Proliferation markers	mki67	mki67	mki67	Proliferation marker protein Ki-67
		pcna	pcna	pcna	Proliferating cell nuclear antigen
		pa2g4	pa2g4	pa2g4	Proliferation-associated protein 2G4
	Genes contributing to Ig_total	LOC115537865	igh	igh.1	immunoglobulin epsilon heavy chain
		LOC115543477	igl	igl.1	immunoglobulin kappa light chain-like
		LOC115559315	iglc1	iglc1	immunoglobulin lambda-1 light chain
		LOC115559322	iglc1	iglc1.1	immunoglobulin lambda-1 light chain-like
		LOC115559326	iglc1	iglc1.2	immunoglobulin lambda-1 light chain
		LOC115559330	iglc1	iglc1.3	immunoglobulin lambda-1 light chain
		LOC115559366	iglc1	iglc1.4	immunoglobulin lambda-1 light chain-like
		LOC115559392	iglc1	iglc1.5	immunoglobulin lambda-1 light chain
		LOC115559408	iglc1	iglc1.6	immunoglobulin lambda-1 light chain-like
		LOC115559451	iglc1	iglc1.7	immunoglobulin lambda-1 light chain-like
		LOC115559457	iglc1	iglc1.8	immunoglobulin lambda-1 light chain-like
	Genes contributing to mhc1_total	LOC115529270	mhci_u	mhci_u	Major Histocompatibility Complex Class I U
		LOC115529329	mhci_u	mhci_u.10	Major Histocompatibility Complex Class I U
		LOC115535411	mhci_u	mhci_u.14	Major Histocompatibility Complex Class I U
		LOC115529272	mhci_u	mhci_u.2	Major Histocompatibility Complex Class I U
		LOC115535451	mhci_u	mhci_u.24	Major Histocompatibility Complex Class I U
		LOC115535452	mhci_u	mhci_u.25	Major Histocompatibility Complex Class I U
		LOC115529275	mhci_u	mhci_u.4	Major Histocompatibility Complex Class I U
		LOC115529326	mhci_u	mhci_u.7	Major Histocompatibility Complex Class I U
		LOC115535569	mhci_z	mhci_z.2	Major Histocompatibility Complex Class I Z
	Plasma cell markers	LOC115556303	irf4	irf4.2	Interferon regulatory factor 4
		tent5c	fam46c	fam46c	Terminal nucleotidyltransferase 5C
		hspa5	hspa5	hspa5	Heat Shock Protein Family A (Hsp70) Member 5
		pdia4	pdia4	pdia4	Protein disulfide-isomerase A4
		tnfrsf13b	tnfrsf13b	tnfrsf13b	Tumor necrosis factor receptor superfamily member 13B
		xbp1	xbp1	xbp1	X-box-binding protein 1
		sec61b	sec61b	sec61b	Protein transport protein Sec61 subunit beta
		ppib	ppib	ppib	PeptidylPeptidylprolyl Isomerase Bprolyl cis-trans isomerase B
Figure 5	Inflammation/Activation module (Macrophages)	LOC115546067	il1b	il1b	Interleukin-1 beta
		tnfaip3	tnfaip3	tnfaip3	Tumor necrosis factor alpha-induced protein 3
		LOC115534369	nfkbia	nfkbia	NF-kappa-B inhibitor alpha
		dusp1	dusp1	dusp1	Dual specificity protein phosphatase 1
		map3k8	map3k8	map3k8	Mitogen-activated protein kinase kinase kinase 8
		LOC115537254	ccl20	ccl20	C-C motif chemokine 20
		LOC115537263	ccl4	ccl4.2	C-C motif chemokine 4
		LOC115544471	tnfaip2	tnfaip2.1	Tumor necrosis factor alpha-induced protein 2
Figure 6	PRR / adapters module (DC-like cells)	LOC115533310	tlr13	tlr13.6	Toll-like receptor 13
		LOC115537184	tlr13	tlr13.5	Toll-like receptor 13
		LOC115537185	tlr13	tlr13.6	Toll-like receptor 13
		LOC115537481	tlr13	tlr13.9	Toll-like receptor 13
		LOC115546935	tlr13	tlr13.11	Toll-like receptor 13
		LOC115547548	tlr13	tlr13.13	Toll-like receptor 13
		tlr3	tlr3	tlr3	Toll-like receptor 3
		unc93b1	unc93b1	unc93b1	Unc-93B1 Regulator Of TLR Signaling
		LOC115529655	cnpy3	cnpy3	Canopy FGF Signaling Regulator 3
	TLR downstream response (DC-Like cells)	LOC115556844	bpi	bpi.1	Bactericidal permeability-increasing protein
		mpeg1	mpeg1	mpeg1	Macrophage-expressed gene 1 protein
		cpq	cpq	cpq	Carboxypeptidase Q
		LOC115535899	ppt2	ppt2	Lysosomal thioesterase PPT2
		smpdl3a	smpdl3a	smpdl3a	Sphingomyelin Phosphodiesterase Acid Like 3A
		LOC115549526	xcr1	xcr1	Chemokine XC receptor 1
		LOC115555740	xcr1	xcr1.1	Chemokine XC receptor 1
		LOC115554680	ifitm3	ifitm3.5	Interferon-induced transmembrane protein 3
		ncf1	ncf1	ncf1	Neutrophil cytosol factor 1
	MHCI antigen processing / presentation (DC-like cells)	LOC115528770	b2m	b2m	Beta-2-microglobulin
		psmb8	psmb8	psmb8	Proteasome subunit beta type-8
		LOC115535296	psmb9	psmb9	Proteasome subunit beta type-9
		LOC115535428	tapbp	tapbp.1	Tapasin
		xbp1	xbp1	xbp1	X-box-binding protein 1
		LOC115535452	mhci_u	mhci_u.25	Major Histocompatibility Complex Class I U
		LOC115535451	mhci_u	mhci_u.24	Major Histocompatibility Complex Class I U
		LOC115529329	mhci_u	mhci_u.10	Major Histocompatibility Complex Class I U
		LOC115529326	mhci_u	mhci_u.7	Major Histocompatibility Complex Class I U
		LOC115529270	mhci_u	mhci_u	Major Histocompatibility Complex Class I U
	Activation / oxidative response module (Neutrophils)	arpc2	arpc2	arpc2	Actin-related protein 2/3 complex subunit 2
		LOC115542249	cxcr2	cxcr2.1	C-X-C chemokine receptor type 2
		LOC115560108	adam8	adam8.1	Disintegrin and metalloproteinase domain-containing protein 8
		alox5ap	alox5ap	alox5ap	Arachidonate 5-lipoxygenase-activating protein
		LOC115557820	gpx1	gpx1	Glutathione peroxidase 1
		prdx2	prdx2	prdx2	Peroxiredoxin-2
		LOC115532154	rac2	rac2	Ras-related C3 botulinum toxin substrate 2
	Antimicrobial effectors (Neutrophils)	LOC115556843	bpi	bpi	Bactericidal permeability-increasing protein
		hamp	hamp	hamp	Hepcidin Antimicrobial Peptide
		LOC115544206	ctsl	ctsl.4	Cathepsin L
		LOC115542732	epx	epx.3	Eosinophil peroxidase
		LOC115541103	lyg1	lyg1.2	Lysozyme g-like protein 1
		LOC115560229	cst7	cst7	Cystatin-F
		nccrp1	nccrp1	nccrp1	Non-Specific Cytotoxic Cell Receptor Protein 1
		loc115550932	loc115550932	loc115550932	aerolysin-like protein
